# Supplementary material for: Identification, Expression and Antimicrobial Functional Analysis of Interleukin-8 (IL-8) in Response to Streptococcus iniae and Flavobacterium covae in Asian Seabass (Lates calcarifer Bloch, 1790)
Source: Animals (Basel). 2024 Jan 31;14(3):475. doi: 10.3390/ani14030475 (PMC10854937; doi:10.3390/ani14030475)
Supplement: Supplementary file 1 [file animals-14-00475-s001.zip]

Archive with 1 entries (1 files):
- animals-2769947-supplementary.pdf
